# Supplementary material for: The RNA-binding protein ESRP1 promotes human colorectal cancer progression
Source: Oncotarget. 2016 Dec 28;8(6):10007–24. doi: 10.18632/oncotarget.14318 (PMC5354637; doi:10.18632/oncotarget.14318)
Supplement: Supplementary file 2 [file oncotarget-08-10007-s002.xlsx]

## Sheet: Sheet1
	Supplementary Table 3
	ESRP1 + vs Empty (n=258)			ESRP1 - vs Empty (n=50)
	ProbeID	Gene symbol	L2R	ProbeID	Gene symbol	L2R
	4560543	TSPAN8	1.91149	7040487	SCNN1A	0.554179
	1690056	LYZ	1.76713	4010136	COL2A1	0.445982
	6980458	HSD17B2	1.43394	6040433	SYP	0.437968
	6420392	OCIAD2	1.38627	3170338	LOC100134073	0.410173
	7320669	PAMR1	1.35697	6370369	CD14	0.401354
	3520746	MTTP	1.16502	110100	CGNL1	0.387395
	5860551	BTNL8	1.15687	4060358	ABCA1	0.374029
	4290612	PIWIL1	1.09527	4280482	DRAM1	0.364108
	940379	LOC653117	1.06845	6480491	EPB41L5	0.348603
	870301	HKDC1	1.05268	4050288	CLSTN2	0.331503
	4250367	UCA1	1.02883	6860347	FAM46C	0.314532
	7560138	PMP22	0.991642	2190113	LAMA1	0.314493
	1070162	FSTL5	0.93807	4060427	HABP2	0.307049
	5910113	VCAN	0.934395	1090594	RNF146	0.301521
	2370064	ASGR1	0.931483	1010519	EPHB2	0.294315
	3370092	STK39	0.92568	6270670	IDH1	-0.296413
	10768	LARGE	0.899306	4490706	BUD31	-0.297059
	2030161	AFP	0.896683	4610520	GCNT3	-0.297408
	1400019	CPA2	0.893628	7510132	OLR1	-0.299813
	2350044	LIPC	0.882086	630091	NCOA7	-0.302067
	4180743	NOX1	0.850809	2760079	FOXC1	-0.303237
	7050066	TENM3	0.847043	4280020	EIF3J	-0.305014
	6420470	PLD5	0.842674	4670711	MTR	-0.311793
	1690066	MX1	0.805467	4120424	COCH	-0.317479
	4570044	ODAM	0.793689	4570524	ICK	-0.319021
	1470551	SEL1L3	0.792569	5870326	SLC2A8	-0.320148
	540541	SLC10A4	0.768189	5360044	CLRN3	-0.321448
	2000630	SORBS2	0.767727	2450446	TRIM33	-0.326581
	6520687	SLC7A9	0.758195	4640022	LOC442727	-0.328691
	3800576	ASGR2	0.755149	5690270	GPRC5A	-0.336365
	4900133	SRPX	0.750347	6560291	FAR2	-0.336928
	4900341	GBA3	0.748764	4040097	KLF6	-0.342439
	1110730	WWTR1	0.724737	730491	C1orf116	-0.345191
	3360224	MMP1	0.72199	1820328	FERMT2	-0.377992
	4640500	UCHL1	0.712716	4670554	ANKRD41	-0.380426
	4150593	SARM1	0.697514	4850731	TFPI	-0.384301
	6940609	PDGFRA	0.679503	270563	NPW	-0.387676
	1430653	MTX3	0.642488	110592	SUSD2	-0.404976
	6020468	PPP1R14A	0.641748	6590156	KIAA0363	-0.411801
	4480390	SLC35D3	0.635773	5700753	CEACAM1	-0.412482
	1090008	VTN	0.633934	6520215	ANXA1	-0.41499
	3170403	HULC	0.633865	1570193	ARHGDIB	-0.425243
	2000438	MFNG	0.604303	6940270	MUC13	-0.44702
	3460685	KYNU	0.600733	6180259	HSPB8	-0.461106
	4230475	SOX9	0.593322	3610072	A4GALT	-0.465465
	5720735	JAG1	0.579438	5080132	ACTA1	-0.475032
	2850703	FGA	0.567689	5390161	DUSP5	-0.528692
	5290672	ACYP2	0.560395	1820632	PTGS2	-0.534707
	5260288	DUSP6	0.556141	4010433	LOC650832	-0.540262
	380484	SLC36A4	0.54207	3170017	MAP2K3	-0.55785
	2350132	PTPRR	0.534733
	7610128	KANK4	0.533767
	3800241	CDH6	0.532924
	4150102	HS.296031	0.531813
	3370280	MPP6	0.523104
	870630	CA2	0.51506
	6280520	TMEM45A	0.508038
	1940563	AK4	0.493734
	6480592	LAMA3	0.492417
	5560327	EMID2	0.488612
	6200619	AADAC	0.48859
	4610520	GCNT3	0.487585
	1780482	CACHD1	0.483582
	3940133	FAM46A	0.479636
	3990497	SNORA61	0.474588
	1470753	PIK3R1	0.473539
	4210670	PAM	0.470006
	3400296	CRABP2	0.469403
	7210240	FGB	0.463126
	770746	ETV5	0.46189
	4480300	SLC3A1	0.458551
	7510309	FRMD6	0.457648
	3990670	KITLG	0.455913
	2490372	PLAC8	0.453327
	4230156	ALB	0.452927
	4150048	FABP5	0.448043
	4850370	WNT5B	0.444856
	1770333	PDE5A	0.443765
	6330201	OVOL2	0.440802
	6760669	SPRY1	0.440382
	4610554	AK3L1	0.439725
	3780053	PALLD	0.438732
	4050056	TBC1D16	0.432065
	3170162	PRNP	0.430741
	4780411	LRP8	0.427329
	5820133	AKIRIN1	0.422101
	1300240	MUC5AC	0.418451
	630341	FOXA3	0.418325
	20201	FUBP1	0.416576
	5570682	CLMP	0.41195
	240541	APOB	0.411307
	6270437	FJX1	0.405927
	7330639	NR5A2	0.405462
	4210403	SLC1A3	0.404003
	6370273	CTPS	0.394232
	5310278	PABPC4	0.394224
	5690246	SPIRE1	0.393279
	5900725	PHLDA1	0.39261
	1070215	CAV1	0.391487
	2710735	RASD1	0.389808
	4220468	ATP1B1	0.389658
	990717	LOC642956	0.381812
	270358	FRAS1	0.381232
	1410735	ZSCAN5A	0.373022
	2600538	RABGGTB	0.372704
	2650521	LRPAP1	0.370358
	4200025	OAF	0.368571
	4210754	SERBP1	0.36365
	6480433	COL4A6	0.36355
	7550112	CITED2	0.363293
	2070291	PGM1	0.362571
	7320170	NPIP	0.359767
	2490537	TNFRSF1B	0.359448
	620102	MALL	0.3588
	4860703	LOC648695	0.357443
	1190367	IER3	0.356299
	1170440	AHCYL1	0.355233
	4260735	RAP1GDS1	0.355012
	10332	HIPK2	0.354028
	3400326	HS.175465	0.35101
	1050408	SNURF	0.349985
	730047	SERPINA1	0.347316
	5690519	PLTP	0.345157
	4210309	TMED5	0.344093
	4280577	BMP2	0.342894
	4880482	BLMH	0.341404
	780471	ZNF816	0.339618
	4560672	ENPEP	0.338683
	1740343	PCSK5	0.33551
	160333	SLC18B1	0.332986
	3830735	UPB1	0.332895
	3890228	MPZL2	0.331749
	5670706	FAM171A1	0.33151
	4900044	CDC7	0.329699
	3390367	HS.552082	0.329282
	3940431	ZNF679	0.328105
	3130400	WDR43	0.32254
	4230500	SLC44A3	0.322273
	1090204	TTC17	0.320399
	3440601	CLCC1	0.319252
	7210681	LIPG	0.317095
	7560435	XKR8	0.315627
	3370377	ERVMER34-1	0.314572
	6510519	IL17D	0.314374
	7210392	LOC647169	0.311338
	6770242	MARCKSL1	0.308644
	1090543	ABCE1	0.308618
	6270646	MYC	0.307764
	5560670	ALG1	0.307477
	1710630	ST6GAL1	0.307018
	2030612	LDLRAD3	0.306481
	830491	HS6ST2	0.298475
	2100224	RHBDD3	0.29551
	520189	HYOU1	0.294631
	5490431	SAT1	0.292939
	3940195	KREMEN2	-0.293929
	7330739	NDRG4	-0.294574
	7330070	ARHGAP27	-0.295295
	50446	INHBB	-0.296205
	5670475	GCHFR	-0.296222
	4830377	LOC100131787	-0.29871
	3990458	S100A4	-0.298973
	1940288	TYSND1	-0.299954
	4290196	SCRIB	-0.303974
	3140408	PPP1R16A	-0.306551
	130519	STAT2	-0.307462
	4890181	RAP1GAP	-0.308366
	4810181	ZBTB42	-0.309095
	270575	CES4	-0.310581
	1030685	TAPBPL	-0.312751
	3800603	WWP2	-0.31525
	70730	GAS6	-0.319925
	2140008	SLC50A1	-0.32422
	4280093	LOC440157	-0.326236
	5570653	TM7SF2	-0.328018
	4610139	SMAGP	-0.329898
	2190709	ASAP3	-0.330253
	2030672	LOC158160	-0.331045
	6270138	TACSTD2	-0.337856
	1010647	TP53I13	-0.338795
	630678	ACBD7	-0.339095
	5050390	SYT7	-0.339788
	4200541	PCED1B	-0.339924
	2470097	CCNDBP1	-0.341868
	2340040	SNUPN	-0.342946
	610148	GSDMD	-0.34523
	2000767	KLHL36	-0.346462
	5960328	LOC644844	-0.351824
	4920523	HOXC6	-0.353622
	5670594	NMB	-0.353664
	6650750	EPN3	-0.354197
	4220612	FANCG	-0.359012
	6250047	SLC4A8	-0.360745
	5910398	NPNT	-0.360967
	6270554	LGALS8	-0.368592
	7320435	DPM3	-0.371022
	5810564	CMBL	-0.37518
	510520	ARHGAP22	-0.38174
	3460132	PAQR4	-0.382093
	460767	BGN	-0.388096
	7380255	ARAP3	-0.391606
	50689	CCZ1B	-0.395753
	2600170	PLA2G10	-0.396995
	2230288	TST	-0.400275
	2750092	NRCAM	-0.404477
	3940435	EMP1	-0.405978
	1770114	PDE4D	-0.406705
	1400044	HSPA12A	-0.407654
	1990280	ZNF280D	-0.409393
	1450619	KNG1	-0.411752
	4290730	LGALS3BP	-0.417117
	4050768	CHST13	-0.417173
	7550307	PRKCDBP	-0.419962
	7330292	FBLN2	-0.422515
	7650026	MUC1	-0.424746
	6520646	IQGAP1	-0.425309
	580491	FLNC	-0.435292
	2970735	PPIC	-0.442279
	1440300	SLC27A3	-0.447607
	1400711	ANXA8	-0.450003
	3360646	MVP	-0.456428
	110326	RDH5	-0.470544
	2490288	ARRB1	-0.476027
	5560754	PAGE4	-0.485452
	2940022	BLVRA	-0.486172
	7320041	CHST15	-0.494708
	4050040	TUBB3	-0.495505
	730148	PMEL	-0.496305
	1110373	C15ORF48	-0.497222
	1440477	GAD1	-0.498332
	6370356	EEF1A2	-0.501422
	6510400	CPN1	-0.506177
	630243	PRR15L	-0.521453
	5310209	TAC3	-0.521707
	7040487	SCNN1A	-0.530644
	4560328	FSCN1	-0.531566
	6370703	UGT1A6	-0.535797
	3710397	EFNA1	-0.542177
	6860593	HS.568928	-0.547621
	450020	ORM2	-0.553908
	7510634	GPRC5C	-0.556378
	1240070	CD74	-0.578494
	4010136	COL2A1	-0.583164
	2940632	KCTD14	-0.585249
	5270619	FGD3	-0.608294
	5870136	CLIC3	-0.616789
	1660196	HK1	-0.64933
	4120131	KISS1R	-0.668737
	4900674	BST2	-0.682154
	2030280	CAMK1D	-0.728589
	7380546	FXYD5	-0.74751
	3890603	MYL3	-0.823251
	20546	CLDN3	-0.885301
	4810398	LRRN4	-0.900495
	6370541	CST1	-1.01913
	6350161	LCP1	-1.02253
	4780224	STMN3	-1.04441
	630470	C19ORF33	-1.12558		a
